# Supplementary material for: Use of Multivariate Analysis to Unravel the Differences between Two Chamomile Varieties and Their Anticancer and Antioxidant Activities
Source: Plants (Basel). 2023 Jun 12;12(12):2297. doi: 10.3390/plants12122297 (PMC10304069; doi:10.3390/plants12122297)
Supplement: Supplementary file 1 [file plants-12-02297-s001.zip]

Archive with 1 entries (1 files):
- plants-2373747-supplementary.pdf
